# Supplementary material for: Increased immunogen valency improves the maturation of vaccine-elicited HIV-1 VRC01-like antibodies
Source: PLoS Pathog. 2025 May 29;21(5):e1013039. doi: 10.1371/journal.ppat.1013039 (PMC12289002; doi:10.1371/journal.ppat.1013039)
Supplement: S1 Data — (XLSX) [file ppat.1013039.s010.xlsx]

## Sheet: Fig 1
Fig 1C
Ferritin			C4b
	426c Mod.Core	HxB2.WT.Core		426c DM.RS.Core	HxB2.WT.Core
M1	732711	53164	M5	366144	43023
M2	1035169	114259	M6	200817	26234
M3	1295977	101030	M7	174666	26447
M4	811719	180007	M8	456818	119846
Fig 1D
	426c.Mod.Core				eOD-GT8				HxB2.WT.Core
Ferritin	98.1816	98.0639	95.3772	96.2311	96.1058	56.819	97.6209	34.8257	93.0141	96.2436	87.6453	80.758
C4b	94.3667	89.9152	98.196	96.8151	87.4982	85.1407	83.7492	87.2545	68.0241	62.4419	79.1167	71.4659

## Sheet: Fig 2
Fig 2B
	Ferritin w2 - 426c	Ferritin w4 - HxB2	Ferritin w23 - 426c	Ferritin w23 - HxB2	Ferritin w25 - 426c	Ferritin w25 - HxB2
	99.4809	96.078	61.648	56.124	67.4718	93.1982
	99.0407	88.4602	86.9268	74.6962	75.1771	77.0814
	99.173	97.9558	69.6206		58.6696	70.0398
	99.4456		52.5491	87.9992	89.0694	99.2148
	C4b w4 - 426c	C4b w4 - HxB2	C4b w23 - 426c	C4b w23 - HxB2	C4b w25 - 426c	C4b w25 - HxB2
	87.6543	94.2508	47.2944		66.3992	93.9041
	81.9496	90.7248	26.0842		70.3585	76.6681
	65.7283	91.2633	85.8033	60.1185	59.2318	78.4919
	74.113	99.4119	57.4527	54.3815	58.0986	87.8136

## Sheet: Fig 4
Fig 4
	1-10, 31-33	11-21	22-30, 34-35	1-10, 31-33	11-21	22-30, 34-35	1-10, 31-33	11-21	22-30, 34-35
Ferritin	0.564347	0.993635	1.19237	0.514852	0.487533	0.440611	0.0144745	0.0115061	0.0653188
Ferritin	0.690504	1.09642	1.23319	0.489071	0.495421	0.554204	-0.0338957	0.0013484	1.00694
Ferritin	0.743684	1.1147	1.226	0.488272	0.118796	0.583145	0.0847559	0.181284	1.0074
Ferritin	0.967175	0.943597	1.20903	0.496978	0.202797	0.602167	0.0979264	0.545739	0.516205
Ferritin	0.314176	-0.0227597	1.2124	0.458653	0.0184616	0.582818	-0.0368911	-0.0413608	0.714588
Ferritin	0.263698	1.08841	1.18098	0.450349	0.516973	0.582818	0.0234419	-0.0295977	0.505096
Ferritin		1.24745	1.20372		-0.0453336	0.572462		0.473745	0.856028
Ferritin		1.21637			0.550162			-0.0192306
C4b	0.936381	1.23925	1.22816	0.521232	0.0612769	0.557733	0.153318	0.101506	0.440223
C4b	1.00808	1.15792	1.09711	0.529026	0.0150262	0.508773	0.0599808	0.0322402	0.414357
C4b	1.11005		1.23926	0.554155		0.504896	0.00336016		0.0159455
C4b	0.98932		1.17316	0.479775		0.452978	-0.0188317		0.299193
C4b	0.936431			0.514152			-0.0142612
C4b	1.13063			0.618911			0.194575

## Sheet: Fig 6
Fig 6
A	W2 Fer	W23 Fer	W25 Fer	W2 C4b	W23 C4b	W25 C4b		B	W2 Fer	W23 Fer	W25 Fer	W2 C4b	W23 C4b	W25 C4b
	3	6	8	1	12	9			2	5	5	3	20	5
	4	7	7	2	14	10			3	11	4	6	17	11
	4	11	8	3		5			7	15	15	2		9
	7	1	11	4		5			1	10	8	6		9
	1	3	22	2		10			2	5	13	6		9
	6	6	22	7		7			9	6	12	4		10
	6	19	6	3					4	7	3	4
	3	8	6	2					1	9	6	4
	3	15	11	2					3	4	10	4
	1	8	8	6					5	7	15	2
	5	12	11	6					2	15	8	7
	3	1	12	4					5	7	6	2
	3	12	8	5					5	5	5	3
	4	8	9	4					4	4	11	4
	4	7	10	3					2	9	3	4
	4	8		4					2	10		5
	1	1		3					3	4		7
	7	7		3					5	4		3
	3	24		3					5	9		2
	2	1		7					1	4		7
	2	5		6					2	6		3
	5	14		5					4	13		7
	2	3		3					3	4		3
	3	5		3					3	8		4
	2	4		5					4	7		5
	4	18		3					3	18		5
		17		1					2	10		4
		1		4						4		5
		1		1						2		4
		1		5						3		2
		11		5						22		2
		1		4						4		6
		1		5						2		3
		9		4						5		7
				4								3

## Sheet: Fig S5
S5_Fig
A	W2 Fer	W23 Fer	W25 Fer	W2 C4b	W23 C4b	W25 C4b		B	W2 Fer	W23 Fer	W25 Fer	W2 C4b	W23 C4b	W25 C4b
	3	4	7	1	8	6			1	7	4	2	12	3
	4	5	5	5	8	7			2	11	3	4	10	7
	5	7	6	2		5			6	8	8	1		7
	11	1	8	3		4			1	2	7	5		5
	1	3	12	4		7			1	3	6	3		7
	4	4	12	3		5			8	6	5	2		6
	2	11	5	2					3	6	2	1
	7	5	4	1					1	2	4	2
	3	9	5	2					3	5	7	2
	4	4	5	3					4	9	10	1
	1	7	8	2					2	5	5	5
	4	1	6	2					4	3	4	1
	3	7	5	3					4	2	4	2
	4	4	5	1					2	8	7	3
	3	5	7	5					2	8	2	3
	5	6		4					1	2		5
	3	6		3					3	6		5
	1	15		3					3	2		2
	6	3		3					3	6		2
	3	3		3					1	3		4
	1	3		2					2	9		2
	2	9		1					4	2		5
	3	8		5					3	2		2
	3			4					2			3
	2			1					2			1
	2			3					3			2
	2			3					2			2
				4								4
				6								3
				4								1
				5								1
				3								5
				3								2
				2								5
				2								2
